# Supplementary material for: Identical sequences found in distant genomes reveal frequent horizontal transfer across the bacterial domain
Source: eLife. 2021 Jun 14;10:e62719. doi: 10.7554/eLife.62719 (PMC8270642; doi:10.7554/eLife.62719)
Supplement: Figure 2—source data 2. [file elife-62719-fig2-data2.txt]

z_1	z_2
336.528038924137	1.67810584303823e-19
423.663699982853	8.84814203470183e-20
533.360997963154	3.92491102402104e-20
671.461713995711	1.95760526556591e-20
845.320214796068	1.72775681653769e-20
1064.19509951007	1.2351654199019e-20
1339.74225388006	9.81126767583155e-21
1686.63556866399	3.75236185679849e-21
2123.34837782701	6.87832377636337e-22
2673.13723093834	1.09272935662815e-21
3365.28038924137	2.60395734264552e-21
4236.63699982853	8.04376548609261e-22
