# Supplementary material for: Identical sequences found in distant genomes reveal frequent horizontal transfer across the bacterial domain
Source: eLife. 2021 Jun 14;10:e62719. doi: 10.7554/eLife.62719 (PMC8270642; doi:10.7554/eLife.62719)
Supplement: Figure 2—source data 3. [file elife-62719-fig2-data3.txt]

z_1	z_2
336.528038924137	2.96550680343589e-18
423.663699982853	1.61577772985867e-18
533.360997963154	3.49493068810505e-19
671.461713995711	3.521298561626e-19
845.320214796068	1.86368272445415e-19
1064.19509951007	1.66256333913061e-19
1339.74225388006	1.9744419653386e-19
1686.63556866399	4.50016077495332e-20
2123.34837782701	2.3810225320345e-20
2673.13723093834	1.00501435638056e-20
3365.28038924137	1.05278914701409e-20
4236.63699982853	2.79095410250561e-21
5333.60997963154	1.09216584003283e-21
6714.61713995712	5.69726555291572e-22
8453.20214796069	2.31417556844472e-22
10641.9509951007	2.65519943595799e-22
13397.4225388005	3.0825305950233e-22
16866.3556866399	1.10828701788655e-22
21233.4837782701	8.59870561869724e-23
26731.3723093834	3.90296837429342e-23
33652.8038924137	9.04236077190021e-24
42366.3699982853	7.18260246968353e-24
53336.0997963154	4.0752456717643e-24
