# Supplementary material for: Identical sequences found in distant genomes reveal frequent horizontal transfer across the bacterial domain
Source: eLife. 2021 Jun 14;10:e62719. doi: 10.7554/eLife.62719 (PMC8270642; doi:10.7554/eLife.62719)
Supplement: Figure 2—source data 4. [file elife-62719-fig2-data4.txt]

z_1	z_2
317.702955321504	1.80157978089614e-15
356.468578857	2.04679426762918e-15
399.964323856349	8.87011955541792e-16
448.76735242923	9.61351230774397e-16
503.52525111383	5.21355132597805e-16
564.964623956747	3.91160572891015e-16
633.900734107239	3.65372336955146e-16
711.248321863884	2.5397093792406e-16
798.033742722581	2.70289478829119e-16
895.408586490401	9.57443070460975e-17
1004.66495818267	8.84796217272581e-17
1127.25262347146	5.90774584111921e-17
1264.79824619528	4.34586999862825e-17
1419.12697319987	2.3207092626857e-17
1592.28665292794	1.5995101432248e-17
1786.57500912385	7.96930955881664e-18
2004.57013023166	7.892946755203e-18
2249.16467906241	5.51157700233325e-18
2523.60427667218	1.7430078056836e-18
2831.53056978154	2.1100375451944e-18
3177.02955321504	1.25208145707557e-18
3564.68578857	8.19683594842691e-19
3999.64323856349	1.45566791981829e-18
4487.6735242923	9.20314676266077e-19
5035.2525111383	1.02048627049699e-18
5649.64623956747	2.8532351064213e-19
6339.00734107239	4.20988218630757e-19
7112.48321863884	1.38818304068151e-19
7980.33742722581	8.08473845917855e-20
8954.08586490401	1.21536809706558e-19
10046.6495818267	5.30532019654002e-20
11272.5262347146	3.6952248937519e-19
12647.9824619528	1.69955423356138e-20
14191.2697319986	2.02871018488469e-20
15922.8665292794	8.26980085349323e-21
17865.7500912385	3.67477437482185e-21
20045.7013023166	2.94887443779065e-21
22491.6467906241	1.85274728767226e-21
25236.0427667218	1.5056356988643e-21
28315.3056978154	1.21210897579401e-21
31770.2955321505	8.33257053110024e-22
35646.8578857	7.23419830448046e-22
39996.4323856349	4.99913771543459e-22
44876.735242923	3.66432508158127e-22
50352.525111383	2.72152763882189e-22
56496.4623956747	1.65379367812975e-22
63390.073410724	1.43463996265646e-22
71124.8321863884	1.04216631027127e-22
79803.3742722581	4.52707888233597e-23
89540.8586490401	3.26954957140869e-23
100466.495818267	4.02998495705392e-23
112725.262347146	1.54720585325996e-23
126479.824619528	5.90978000658841e-24
141912.697319986	4.38924747919665e-25
159228.665292794	2.34715256012107e-24
178657.500912385	1.74325160095914e-24
200457.013023166	2.17514447466118e-24
224916.467906241	1.66165676024418e-24
252360.427667218	7.40476573211952e-25
