# Supplementary material for: Identical sequences found in distant genomes reveal frequent horizontal transfer across the bacterial domain
Source: eLife. 2021 Jun 14;10:e62719. doi: 10.7554/eLife.62719 (PMC8270642; doi:10.7554/eLife.62719)
Supplement: Figure 5—source data 1. [file elife-62719-fig5-data1.txt]

z_1,z_2
1,2.30090351471282e-07
2,1.55737899291907e-08
3,4.47054002316995e-09
4,1.67339930934632e-09
5,9.23974460296178e-11
