# Supplementary material for: Identical sequences found in distant genomes reveal frequent horizontal transfer across the bacterial domain
Source: eLife. 2021 Jun 14;10:e62719. doi: 10.7554/eLife.62719 (PMC8270642; doi:10.7554/eLife.62719)
Supplement: Figure 5—source data 3. [file elife-62719-fig5-data3.txt]

z_1	z_2
336.605536290589	9.28937108438545e-18
423.761263386827	4.12091271899604e-18
533.483823011677	2.77802625524072e-18
671.616341570502	1.50180898869996e-18
845.514879379336	1.37431118166096e-18
1064.44016770073	7.65500757543213e-19
1340.05077645289	3.35015567319591e-19
1687.02397557105	4.49112620828293e-19
2123.83735315241	1.65786604238573e-19
2673.75281440124	9.60184991679626e-20
3366.05536290589	1.01380458821995e-19
4237.61263386827	8.21660926610588e-20
5334.83823011677	2.4265779639382e-20
6716.16341570502	1.65909461210954e-20
8455.14879379337	2.12785039610566e-20
10644.4016770073	9.16715627930791e-21
13400.5077645289	1.95788888848589e-21
16870.2397557105	3.76467905689547e-22
21238.3735315242	6.64445668351013e-23
26737.5281440124	8.94371519038627e-23
33660.5536290589	2.4774943170247e-23
42376.1263386827	1.85959547997786e-23
53348.3823011678	7.43750686848737e-24
67161.6341570503	7.30701270305347e-24
84551.4879379337	1.01316733620808e-23
106444.016770073	6.22372886340633e-24
134005.077645289	1.78806632279046e-24
168702.397557105	7.73661911360997e-25
212383.735315242	2.65281042021918e-27
