# Supplementary material for: Identical sequences found in distant genomes reveal frequent horizontal transfer across the bacterial domain
Source: eLife. 2021 Jun 14;10:e62719. doi: 10.7554/eLife.62719 (PMC8270642; doi:10.7554/eLife.62719)
Supplement: Figure 5—source data 4. [file elife-62719-fig5-data4.txt]

z_1	z_2
336.605536290589	1.51188531073135e-17
423.761263386827	6.81051450992411e-18
533.483823011677	3.50472132961088e-18
671.616341570502	2.08503707469066e-18
845.514879379336	1.51299377303908e-18
1064.44016770073	8.19476987483771e-19
1340.05077645289	4.83503975264315e-19
1687.02397557105	2.5215784751406e-19
2123.83735315241	1.01444414723488e-19
2673.75281440124	8.10537768720237e-20
3366.05536290589	3.82011947568246e-20
4237.61263386827	4.1315874240473e-20
5334.83823011677	2.04380844074169e-20
6716.16341570502	7.08517395762393e-21
8455.14879379337	3.8463271543125e-21
10644.4016770073	6.58634653725061e-21
13400.5077645289	3.66506708444297e-22
16870.2397557105	2.561764419439e-22
21238.3735315242	2.49253362799374e-22
26737.5281440124	7.2063646380747e-23
33660.5536290589	4.51490310062467e-23
42376.1263386826	4.13217758354538e-23
53348.3823011677	2.43883625035912e-23
67161.6341570502	2.95783777522564e-23
84551.4879379337	2.09912864940592e-23
106444.016770073	5.09554565474645e-24
134005.077645289	1.45442104770573e-23
168702.397557105	1.22294386529836e-23
212383.735315241	6.7351989555137e-24
267375.281440124	1.93196649752737e-24
336605.536290589	7.66859271597923e-25
423761.263386826	6.06691827830452e-25
533483.823011677	9.76534495458823e-25
671616.341570502	3.86076267600937e-25
845514.879379337	1.54026267451229e-25
