# Supplementary material for: Identical sequences found in distant genomes reveal frequent horizontal transfer across the bacterial domain
Source: eLife. 2021 Jun 14;10:e62719. doi: 10.7554/eLife.62719 (PMC8270642; doi:10.7554/eLife.62719)
Supplement: Figure 5—source data 5. [file elife-62719-fig5-data5.txt]

z_1	z_2
336.605536290589	2.16367889933243e-16
423.761263386827	7.51191634642525e-17
533.483823011677	2.72776647966609e-17
671.616341570502	1.25913026997083e-17
845.514879379336	7.44234447418416e-18
1064.44016770073	6.01552872936207e-18
1340.05077645289	2.59755219728279e-18
1687.02397557105	1.91671561989013e-18
2123.83735315241	8.75223089129904e-19
2673.75281440124	4.13652804988966e-19
3366.05536290589	3.70321315157577e-19
4237.61263386827	3.48854340300237e-19
5334.83823011677	1.72249243813731e-19
6716.16341570502	1.76459262449989e-19
8455.14879379337	4.99975465494668e-20
10644.4016770073	3.53758136909525e-20
13400.5077645289	3.56375486841113e-20
16870.2397557105	6.38484614247375e-21
21238.3735315242	2.78458118807652e-21
26737.5281440124	6.00198908646903e-21
33660.5536290589	5.57859659050476e-22
42376.1263386826	5.70433293316744e-22
53348.3823011677	1.68364026321269e-22
67161.6341570502	1.52198193462523e-22
84551.4879379337	1.05714046403195e-22
106444.016770073	1.09063638842193e-22
134005.077645289	7.07889189471828e-24
168702.397557105	7.11443830117697e-24
212383.735315241	3.10308992364492e-24
267375.281440124	7.67503997393057e-25
336605.536290589	4.50253475928983e-26
423761.263386826	2.88346207533215e-26
533483.823011677	3.33410887488847e-27
