# Supplementary material for: Identical sequences found in distant genomes reveal frequent horizontal transfer across the bacterial domain
Source: eLife. 2021 Jun 14;10:e62719. doi: 10.7554/eLife.62719 (PMC8270642; doi:10.7554/eLife.62719)
Supplement: Figure 5—source data 6. [file elife-62719-fig5-data6.txt]

z_1	z_2
336.605536290589	1.55840604392835e-15
423.761263386827	6.87371431438898e-16
533.483823011677	3.46006831928036e-16
671.616341570502	2.0141035877962e-16
845.514879379336	1.24995500786469e-16
1064.44016770073	7.90720503725851e-17
1340.05077645289	4.36491451321009e-17
1687.02397557105	2.52047276153888e-17
2123.83735315241	1.46298013460601e-17
2673.75281440124	8.07332923946739e-18
3366.05536290589	4.48470122066053e-18
4237.61263386827	2.37036268672248e-18
5334.83823011677	1.32418718322401e-18
6716.16341570502	7.72027344664508e-19
8455.14879379337	4.4134525580102e-19
10644.4016770073	2.76418869341586e-19
13400.5077645289	1.51935802393404e-19
16870.2397557105	7.50368241190675e-20
21238.3735315242	3.97934261434045e-20
26737.5281440124	2.68304536201834e-20
33660.5536290589	1.31044215939568e-20
42376.1263386826	8.34776832689654e-21
53348.3823011677	4.94689764849345e-21
67161.6341570502	2.64556808621672e-21
84551.4879379337	1.81493940679961e-21
106444.016770073	3.34211185634782e-22
134005.077645289	1.79502244087593e-22
168702.397557105	1.75450234879883e-22
212383.735315241	2.21790957497364e-22
267375.281440124	1.76159484182623e-22
336605.536290589	3.78407715368969e-23
423761.263386826	1.23941763653258e-24
533483.823011677	4.60165938767547e-25
671616.341570502	3.21356299942016e-23
845514.879379337	5.74488579902652e-29
