# Supplementary material for: Identical sequences found in distant genomes reveal frequent horizontal transfer across the bacterial domain
Source: eLife. 2021 Jun 14;10:e62719. doi: 10.7554/eLife.62719 (PMC8270642; doi:10.7554/eLife.62719)
Supplement: Supplementary file 8. [file elife-62719-supp8.fa]

>Sequence1
aaaaaaggtgtacaccctcgttgagacagtagtattgaaaagcgcgtccagcgaagctagcaaatgctaacaggtgaaagtcctgtagatcatagagaaagagaagaataaattttaggaggcaaatgcagataatgggaaaggaaactttgagtaattattgttgcggaaatttaggagaatcatcttgtgaggtagaaaagaacaatttttgtcctgtatgcgaaaaacaaggtactcttgttaaaaacattacagtaaagcatatggtacttaacgagttaacggaacaaatcggtgataacgattattatttatgtatgaatgaggaatgtgatattacttactataatacgaaatttaatgttaagtttaataaacaacaggttaaagtcccaatatggtttaagaaagatgcagatcctaagtatgcttgttattgcagcgaagtcacagaagatcaggtaattgaagcagttgtaaagcatggcgcgaaaaccgtaaaagaagtgaatgccataactggggcaatgaaaaattctaattgtaaagaaaacaatccgttgggagtatgttgccataagattattcaggaagctatcgataaaggcttaaagtaaaatgattcaagtcgatatgttccccaatacctcgaatgaaaaaatgccgtggatttgtttccgagaacggacggctcgaaagacatcaatactgtcctctcgagcca
>Sequence2
aaatgttctatatttttattatcacaatattgacagggattgatcagtggactaaatatcttatagaaacacaattaaaaccgataggtgctatacccatagttaaagatatattccatttgacttatgcaaggaatacaggagcagcttttagcatattgagggataagcaggcatttttaatattagtcacaaccattgttgttggcgcattaatatactatttgataaaaatattaaagacaggagaagtagcctttaagctatccttggcgataattattggtggagctttaggaaatcttatcgatagagttagattgaactatgtaaccgactttctcgatttcacactaattaattaccccatatttaatttagcagacgtatttgtagtttcaggagttgtcatgctttcatatatgcttttgtttaaaggagatatgcccaaaatctcaaagatgtgaaatgggtttctgaaaacgctaagaaaaaa
